# Supplementary material for: Enhancement of Tendon Repair Using Tendon-Derived Stem Cells in Small Intestinal Submucosa via M2 Macrophage Polarization
Source: Cells. 2022 Sep 5;11(17):2770. doi: 10.3390/cells11172770 (PMC9454771; doi:10.3390/cells11172770)
Supplement: Supplementary file 1 [file cells-11-02770-s001.zip]

Archive with 1 entries (1 files):
- cells-1791668-supplementary.pdf
